# Supplementary material for: Metabolomics hallmarks OPA1 variants correlating with their in vitro phenotype and predicting clinical severity
Source: Hum Mol Genet. 2020 Mar 23;29(8):1319–29. doi: 10.1093/hmg/ddaa047 (PMC7254852; doi:10.1093/hmg/ddaa047)
Supplement: Supplementary_Table_S1_ddaa047 [file supplementary_table_s1_ddaa047.xlsx]

## Sheet: Sheet1
SUPPLEMENTARY TABLE S1
Sample Identification (variant are indicated before the underscore whilst biological replicate comes after the underscore; * indicates samples used for kit normalization)	Kit	Mesured metabolites (μmol/L)
		Carnitine and acylcarnitines		Amino acids																				Biogenic amines								Lyso phosphatidylcholines													Phosphatidylcholines
		C0	C2	Ala	Arg	Asn	Asp	Gln	Glu	Gly	His	Ile	Leu	Lys	Met	Orn	Phe	Pro	Ser	Thr	Trp	Tyr	Val	alpha-AAA	Carnosine	Met-SO	Putrescine	Spermidine	Spermine	t4-OH-Pro	Taurine	lysoPC a C16:0	lysoPC a C16:1	lysoPC a C17:0	lysoPC a C18:0	lysoPC a C18:1	lysoPC a C18:2	lysoPC a C20:3	lysoPC a C20:4	lysoPC a C24:0	lysoPC a C26:0	lysoPC a C26:1	lysoPC a C28:0	lysoPC a C28:1	PC aa C24:0	PC aa C28:1	PC aa C30:0	PC aa C30:2	PC aa C32:0
I382M_1	A	1.63	0.207	370	15.9	18.3	70	64.6	680	749	20.7	74.3	72.7	19.9	19.9	3.56	48.4	288	67.3	325	11.9	49.8	79.4	1.09	0.077	0.743	17.8	5.26	0.569	1.65	54.2	3.15	0.978	0.384	4.79	3.76	0.707	0.226	0.327	0.156	0.424	0.104	0.592	0.303	0.098	1.09	7.22	0.824	17.4
I382M_2	A	1.58	0.189	427	14	16.3	71.7	61.6	693	766	20.7	70.1	54.9	19	17.5	3.16	45.3	241	61.8	310	11	47	74	0.998	0.072	0.689	18.3	5.63	0.481	1.55	55.2	2.72	0.91	0.334	4.36	3.1	0.574	0.219	0.287	0.113	0.317	0.103	0.505	0.262	0.088	0.955	5.46	0.643	11.5
I382M_3	A	1.62	0.214	342	13.7	18.5	69.8	56.7	641	811	24.8	63.4	66.9	18.5	17.3	6.45	43.8	279	91.8	274	10.1	43.3	70.3	1.14	0.079	0.981	13.8	4.39	0.56	1.39	50.6	2.61	0.821	0.281	4.38	3.06	0.534	0.211	0.318	0.161	0.34	0.099	0.592	0.294	0.095	1.06	8.65	1	23
I382M_4	A	1.68	0.201	367	14.3	18.9	68.5	46.7	764	858	21.4	67.4	61.5	20.3	17.3	3.45	43.2	300	79.2	307	10.3	43.3	72	1.13	0.08	0.815	14	4.75	0.544	1.81	59.8	2.84	0.873	0.325	5.09	3.19	0.643	0.192	0.32	0.157	0.372	0.094	0.584	0.316	0.102	1.22	10.6	1	25.1
I382M_5	A	1.67	0.206	413	14.2	18.9	72.2	60.8	835	858	21.4	68.9	64.8	20.8	16.7	3.37	46.6	264	67.6	351	11.5	46.8	78.7	1.37	0.075	0.784	17.9	4.34	0.617	1.79	54.6	2.9	1.01	0.357	4.66	3.69	0.721	0.233	0.338	0.136	0.342	0.094	0.617	0.296	0.095	1.16	8.58	0.903	21.1
G439V_1	A	1.31	0.117	214	8.39	10.5	57	25.3	667	446	10.3	31.7	20.7	11	8.74	2.41	20.3	114	50.5	180	4.82	20.5	37.5	0.927	0.072	0.41	4.4	2.99	0.597	0.969	47.8	3.62	0.599	0.367	5.44	2.65	0.651	0.24	0.613	0.159	0.35	0.097	0.478	0.304	0.084	0.753	7.13	0.621	28.1
G439V_2	A	1.35	0.109	235	7.87	8.81	55.8	31.2	645	381	9.66	37.9	28.6	11.6	8.95	2.15	21.6	111	49.3	171	5.19	20.8	41	0.85	0.066	0.374	5.03	3.69	0.562	0.887	44.6	3.46	0.581	0.388	4.82	2.84	0.723	0.247	0.624	0.161	0.308	0.098	0.422	0.214	0.083	0.69	5.91	0.495	21.4
G439V_3	A	1.15	0.099	194	7.83	9.95	42	38.7	517	393	10	34.3	22.2	11.4	9.21	2.32	20	89.8	43.3	159	4.84	18.6	36.1	0.925	0.063	0.392	4.4	3.56	0.643	0.914	38.6	2.62	0.442	0.244	3.55	1.99	0.545	0.209	0.556	0.177	0.378	0.078	0.575	0.242	0.099	0.552	5.03	0.411	20.1
G439V_4	A	1.17	0.093	168	6.67	9.04	37.1	29.2	510	315	8.46	27	9.68	9.42	8.32	2.33	18	76	36.3	133	4.3	17.4	32.3	1.07	0.065	0.341	4.19	3.62	0.659	0.737	31.7	2.5	0.389	0.257	3.71	1.95	0.502	0.193	0.492	0.141	0.332	0.106	0.514	0.224	0.083	0.564	4.54	0.351	20.5
G439V_5	A	1.32	0.11	291	10.2	14.5	73.7	46.7	741	509	12.6	47.4	25.3	16	11.7	2.73	27.4	113	60.4	238	6.57	27.1	48.9	1.07	0.08	0.426	5.28	3.79	0.778	1.06	48.5	3.87	0.59	0.38	5.66	2.95	0.728	0.275	0.645	0.124	0.291	0.088	0.481	0.263	0.065	0.752	7.56	0.56	28.8
ISO1_1	A	2.44	0.348	560	16.3	19.4	126	49.6	817	1060	24.3	74.6	79.7	23.1	22.7	3.52	51.1	358	96.5	389	12.5	50.1	91.9	1.47	0.081	0.86	19.1	4.19	0.394	2.3	74.5	5.35	1.37	0.496	6.75	5.31	0.868	0.427	0.585	0.198	0.417	0.133	0.652	0.393	0.135	1.45	12.2	1.3	28.9
ISO1_2	A	2.26	0.293	488	18.2	19.1	102	48.6	732	1090	24.3	78.3	80.8	24.8	20.6	3.47	50.9	354	93	366	12.1	52	90.3	1.28	0.088	0.804	23.5	5.69	0.398	2.15	69.5	4.51	1.22	0.491	6.32	5.11	0.793	0.412	0.567	0.151	0.336	0.096	0.729	0.35	0.098	1.29	10.1	1.08	21.4
ISO1_3	A	2.13	0.278	560	18.9	21.1	106	56.6	782	1060	24.9	84.9	74.2	23.8	20.9	3.52	52.5	346	90.9	402	12.2	52.8	92.6	1.09	0.079	0.703	20.9	5.43	0.43	2.21	75.8	4.26	1.21	0.458	6.39	4.9	0.802	0.345	0.562	0.16	0.414	0.109	0.762	0.386	0.106	1.42	10.5	1.27	22.8
ISO1_4	A	2.02	0.255	440	15.6	15.3	80.6	54	665	878	20	75.4	63	18.5	18.1	3.07	44.4	320	64.3	329	10.9	45.4	79.4	1.05	0.078	0.669	20.7	5.73	0.405	1.99	64.1	4.18	1.14	0.419	5.93	4.4	0.737	0.365	0.531	0.172	0.427	0.126	0.609	0.364	0.119	1.28	10.3	0.987	25.9
ISO1_5	A	2.1	0.272	592	19.8	21.1	125	55.2	830	1210	27.8	93.9	96.6	27.1	23.4	3.96	55.6	337	112	402	13.5	55.8	98.9	1.73	0.088	0.8	25.1	6.03	0.655	2.31	79.5	4.36	1.19	0.437	6.08	4.91	0.781	0.367	0.537	0.158	0.392	0.116	0.828	0.378	0.113	1.35	13.1	1.15	29.6
Opa1-/-_1	A	1	0.06	34.1	5.07	1.77	2.15	19.8	208	52.4	3.31	10.5	3.48	7.4	3.31	1.71	5.78	20	6.82	33.4	1.72	5.86	11.1	0.749	0	0	1.01	1.85	0.544	0.14	12.9	2.06	0.24	0.269	3.64	1.06	0.244	0.149	0.536	0.135	0.25	0.057	0.257	0.088	0.075	0.303	2.59	0.143	10.4
Opa1-/-_2	A	1.04	0.061	26.8	6.95	1.22	1.02	20.9	160	32.7	3.87	13.7	10.8	11.4	3.88	1.86	7.26	17.1	6.74	24.6	2.05	7.26	13.9	0.729	0	0	0.986	2.1	0.712	0.136	7.76	2.65	0.273	0.313	5.16	1.26	0.303	0.16	0.539	0.082	0.206	0.055	0.253	0.111	0.065	0.302	2.49	0.121	9.04
Opa1-/-_3	A	1.03	0.071	46.6	8.11	3.38	2.98	43	264	73.7	5.25	18.6	24.3	12.1	4.97	1.83	10.2	28.7	12.4	45.2	2.53	10.2	18.8	0.814	0.059	0	1.02	2.47	0.789	0.183	15.8	2.69	0.294	0.324	4.61	1.36	0.352	0.128	0.703	0.188	0.397	0.084	0.339	0.165	0.11	0.369	3.2	0.152	13.1
Opa1-/-_4	A	0.974	0.069	26.3	5.43	1.6	0.256	37.7	174	60.4	4.02	11.3	10.7	8.32	3.63	1.78	7.04	17.5	8.73	36	2.02	7.34	13.2	0.722	0.06	0	0.628	1.36	0.635	0.17	9.05	1.67	0.133	0.196	2.58	0.821	0.22	0.118	0.605	0.13	0.219	0.054	0.244	0.093	0.083	0.248	1.76	0.072	10.5
Opa1-/-_5	A	1.16	0.067	32.9	6.3	3.28	0.34	40.1	244	60.7	4.44	15	13.6	9.97	3.98	1.9	7.99	18.1	7.82	45.6	2.09	8.36	14.1	0.781	0.068	0	0.869	1.92	0.66	0.176	10.9	1.93	0.205	0.251	3.06	0.94	0.277	0.153	0.721	0.159	0.268	0.073	0.326	0.118	0.097	0.29	1.99	0.079	11.2
Opa1+/+_1*	A	1.3	0.126	155	15.3	11.2	169	10.7	717	490	13.2	37.9	42.7	22.2	11.8	2.56	24.4	144	60.9	159	6.29	25.8	44	1.26	0.064	0.594	1.82	4.59	0.474	1.37	49.8	4.13	1.19	0.414	6.49	5.45	0.826	0.478	0.606	0.047	0.077	0.042	0.323	0.264	0.033	1.09	10.1	1.12	17.5
Opa1+/+_2	A	1.45	0.148	213	21.4	13.7	147	14.8	797	670	19.9	57.3	73.6	29.4	18.8	2.57	39.3	198	73.2	272	9.4	37.8	71	1.44	0.086	0.851	2.01	5.09	0.517	1.82	67.1	4.77	1.4	0.442	7.27	6.17	0.93	0.524	0.689	0.043	0.078	0.047	0.323	0.251	0.037	1.09	7.11	1.24	9.07
Opa1+/+_3	A	1.28	0.131	187	18.1	12.5	143	13.7	710	594	16.7	46.4	42.4	26.8	15	2.76	29.4	175	75.1	220	7.96	30.1	57.4	1.37	0.088	0.628	1.43	4.41	0.439	1.46	58.7	4.3	1.2	0.423	7.04	5.7	0.846	0.486	0.644	0.065	0.093	0.054	0.319	0.254	0.039	1.2	9.18	1.15	13.7
Opa1+/+_4	A	1.24	0.114	220	14.9	11.3	184	12.5	879	597	14.1	44.5	32.2	21.4	13.2	2.33	28.7	167	66.6	225	7.05	27.1	51.7	1.29	0.07	0.555	2.53	5.03	0.449	1.49	63.9	3.61	0.98	0.371	6.08	4.66	0.707	0.415	0.52	0.043	0.066	0.039	0.242	0.2	0.031	1.04	8.61	1.02	15.1
Opa1+/+_5	A	1.27	0.138	204	28.8	19.8	107	19.6	729	579	23.8	69.1	74.7	36.9	23.7	2.83	44.8	161	63.4	273	10.9	44.9	86.9	1.12	0.103	0.894	1.06	4.24	0.316	1.77	50.3	4.78	1.54	0.452	7.07	6.26	0.868	0.53	0.637	0.075	0.081	0.101	0.295	0.302	0.058	1.28	9.19	1.43	10.4
D603H_1	B	1.62	0.183	363	7.51	13.4	69.7	19.6	725	853	13.9	53.9	73.4	11.2	13.8	1.92	30.5	219	62.9	280	7.13	29.5	51.7	0.419	0.024	0.416	14.4	6.79	0.742	1.46	54.1	3.28	0.582	0.355	5.96	2.57	0.555	0.267	0.4	0.117	0.247	0.128	0.657	0.294	0.062	0.8	6.62	0.548	30.1
D603H_2	B	1.48	0.198	309	6.43	10	39.9	12.2	600	810	10.6	45.2	66.8	8.76	11.6	1.14	25.8	209	51.5	247	5.85	25.5	44.2	0.253	0.027	0.327	12	5.89	0.697	1.56	50.2	3.02	0.573	0.359	6.01	2.62	0.515	0.266	0.343	0.09	0.183	0.084	0.625	0.273	0.054	0.787	6.94	0.63	28.9
D603H_3	B	1.48	0.188	307	7.54	8.85	45.6	19.3	681	861	13.6	51.1	60.8	13.6	12.6	2.27	28.2	205	59.2	232	6.23	26.4	48.1	0.422	0.023	0.444	13.7	6.53	0.84	1.57	49.8	2.85	0.58	0.381	5.56	2.25	0.483	0.228	0.295	0.089	0.18	0.101	0.533	0.23	0.049	0.749	6.41	0.487	25.1
D603H_4	B	1.47	0.197	355	8.4	11.9	44.8	19.1	675	944	14	50.4	67.9	11.6	14.4	1.69	32.7	245	67.7	257	7.26	30.2	54.5	0.361	0.019	0.513	15.8	7.27	0.788	1.66	54.9	3.44	0.648	0.394	6.12	2.72	0.554	0.218	0.304	0.061	0.138	0.078	0.712	0.238	0.039	0.884	7.87	0.614	30.9
D603H_5	B	1.46	0.21	395	11.1	14	58.1	25.2	841	1150	17.8	61	79.8	16.8	15.7	3.65	34.2	264	76.8	320	8.12	35.6	62.6	0.564	0.035	0.574	14.9	7.04	0.774	1.63	56.8	3.57	0.683	0.433	6.97	2.88	0.583	0.286	0.37	0.098	0.211	0.119	0.655	0.301	0.06	0.883	7.23	0.638	28.8
R445H_1	B	1.21	0.128	97.7	4.72	6.97	5.11	20.7	380	255	7.45	25.2	49.8	7.57	6.97	1.21	14.6	57.7	27.1	112	3.14	14.3	24.2	0.256	0.012	0.184	2.96	4.11	0.705	0.803	33.7	1.97	0.243	0.272	3.87	1.26	0.354	0.15	0.439	0.069	0.152	0.084	0.281	0.15	0.045	0.44	3.93	0.21	20
R445H_2	B	1.39	0.167	105	4.79	7.61	6.79	32.6	461	271	6.9	24.6	49.4	10.3	7.27	0.477	16.1	60.7	22.5	113	3.26	14.5	26.7	0.24	0.026	0.197	3.03	4.98	0.935	0.762	41.6	2.76	0.255	0.314	4.28	1.24	0.36	0.182	0.397	0.097	0.227	0.082	0.383	0.152	0.087	0.428	3.7	0.195	19.4
R445H_3	B	1.27	0.137	106	5.22	6.08	6.4	22.8	346	280	7.27	21.7	51.4	8.66	6.26	1.63	13	65.4	29.7	111	3.22	13	25.6	0.189	0.021	0.25	3.58	4.91	0.961	0.909	39.4	2.09	0.271	0.234	3.74	1.23	0.321	0.153	0.484	0.073	0.142	0.076	0.217	0.165	0.044	0.426	4.11	0.225	23.1
R445H_4	B	1.27	0.132	91.8	3.54	5.82	6.84	23	346	253	4.58	20.5	38.8	5.81	5.62	0	12.7	56.3	19.2	106	2.71	11.5	20.8	0.064	0.018	0.122	2.99	5.14	0.776	0.794	33.4	1.84	0.208	0.218	3.62	1.08	0.273	0.147	0.353	0.046	0.106	0.063	0.202	0.119	0.037	0.413	3.83	0.198	19.9
R445H_5	B	1.37	0.146	96.7	3.71	6.16	6.28	22.8	373	260	5.55	20.9	48.2	6.31	6.03	0.43	14.2	63.8	25.2	121	2.97	12.8	21.8	0.247	0.02	0.17	3.15	4.38	0.741	0.827	41	2.44	0.311	0.314	4.86	1.47	0.364	0.164	0.506	0.068	0.131	0.089	0.281	0.142	0.037	0.482	4.8	0.188	24.6
Opa1+/+_1*	B	1.37	0.137	177	16.5	8.57	180	9.83	907	528	12.8	41	71.6	23.3	12.3	0.429	24.1	130	62.3	193	5.69	24	43	0.512	0.015	0.39	1.9	7.23	0.599	1.53	49.3	5.08	1.44	0.489	6.95	6.13	0.935	0.623	0.76	0.112	0.131	0.108	0.437	0.332	0.066	1.27	10.4	1.14	18.8
Opa1+/+_2	B	1.56	0.164	242	25.1	13.6	144	14.8	1040	855	20.5	65.1	98.8	38.9	21.7	1.3	42.2	183	82.2	272	9.17	38.5	76.4	0.788	0.044	0.844	2.17	6.43	0.394	1.94	67.5	5.97	1.74	0.543	9.13	7.85	1.08	0.631	0.858	0.102	0.127	0.132	0.378	0.375	0.074	1.2	7.99	1.11	10.4
Opa1+/+_3	B	1.36	0.127	224	17.8	13.8	128	11.4	905	615	16.2	48.6	70.3	24.1	15.4	0.419	31.3	159	72	250	7.61	29.5	54.6	0.545	0.018	0.534	1.84	7.17	0.496	1.71	64.8	5.27	1.6	0.505	7.81	6.57	1.03	0.571	0.78	0.11	0.116	0.118	0.397	0.373	0.052	1.28	9.97	1.15	16.4
Opa1+/+_4	B	1.5	0.129	244	17.7	11.9	183	9.01	1070	632	14.4	42.1	64.3	24	13.6	0.902	30.2	147	73.1	233	6.86	28.5	49.4	0.616	0.021	0.53	2.76	9.02	0.75	1.54	69.7	4.68	1.34	0.483	7.58	5.84	0.9	0.543	0.699	0.101	0.127	0.104	0.363	0.352	0.062	1.2	9.07	1.14	16.7
Opa1+/+_5	B	1.33	0.13	212	26.3	17.2	110	15.9	912	463	21.8	62.4	79.9	31.4	21.5	0.677	41.2	144	51.7	276	8.77	37.1	72.7	0.552	0.031	0.674	1.23	6.52	0.547	1.91	57	5.18	1.77	0.489	8.03	6.97	0.98	0.58	0.742	0.157	0.158	0.176	0.328	0.405	0.086	1.26	8.34	1.41	11.2
[truncated: 81 more columns]

## Sheet: Sheet2
Sample	Identification
	I382M_1	24h	Gal	1						1	C0		1	C0
	I382M_2	24h	Gal	2						2	C2		2	C2
	I382M_3	24h	Gal	3						3	Ala		3	Ala
	I382M_4	24h	Gal	4						4	Arg		4	Arg
	I382M_5	24h	Gal	5						5	Asn		5	Asn
	G439V_1	24h	Gal	1						6	Asp		6	Asp
	G439V_2	24h	Gal	2						7	Gln		7	Gln
	G439V_3	24h	Gal	3						8	Glu		8	Glu
	G439V_4	24h	Gal	4						9	Gly		9	Gly
	G439V_5	24h	Gal	5						10	His		10	His
	ISO1_1	24h	Gal	1						11	Ile		11	Ile
	ISO1_2	24h	Gal	2						12	Leu		12	Leu
	ISO1_3	24h	Gal	3						13	Lys		13	Lys
	ISO1_4	24h	Gal	4						14	Met		14	Met
	ISO1_5	24h	Gal	5						15	Orn		15	Orn
	Opa1-/-_1	-	-	24h	Gal	1				16	Phe		16	Phe
	Opa1-/-_2	-	-	24h	Gal	2				17	Pro		17	Pro
	Opa1-/-_3	-	-	24h	Gal	3				18	Ser		18	Ser
	Opa1-/-_4	-	-	24h	Gal	4				19	Thr		19	Thr
	Opa1-/-_5	-	-	24h	Gal	5				20	Trp		20	Trp
	Opa1+/+_1	24h	Gal	1						21	Tyr		21	Tyr
	Opa1+/+_2	24h	Gal	2						22	Val		22	Val
	Opa1+/+_3	24h	Gal	3						23	Ac-Orn		23	alpha-AAA
	Opa1+/+_4	24h	Gal	4						24	ADMA		24	Carnosine*
	Opa1+/+_5	24h	Gal	5						25	alpha-AAA		25	Met-SO
	D603H_1	24h	Gal	5						26	Carnosine*		26	Putrescine
	D603H_2	24h	Gal	1						27	Histamine		27	Spermidine
	D603H_3	24h	Gal	2						28	Kynurenine		28	Spermine
	D603H_4	24h	Gal	3						29	Met-SO		29	t4-OH-Pro
	D603H_5	24h	Gal	4						30	Putrescine		30	Taurine
	R445H_1	24h	Gal	1						31	Spermidine		31	lysoPC a C16:0
	R445H_2	24h	Gal	2						32	Spermine		32	lysoPC a C16:1
	R445H_3	24h	Gal	3						33	t4-OH-Pro		33	lysoPC a C17:0
	R445H_4	24h	Gal	4						34	Taurine		34	lysoPC a C18:0
	R445H_5	24h	Gal	5						35	lysoPC a C16:0		35	lysoPC a C18:1
	Opa1+/+_1	24h	Gal	1						36	lysoPC a C16:1		36	lysoPC a C18:2
	Opa1+/+_2	24h	Gal	2						37	lysoPC a C17:0		37	lysoPC a C20:3
	Opa1+/+_3	24h	Gal	3						38	lysoPC a C18:0		38	lysoPC a C20:4
	Opa1+/+_4	24h	Gal	4						39	lysoPC a C18:1		39	lysoPC a C24:0
	Opa1+/+_5	24h	Gal	5						40	lysoPC a C18:2		40	lysoPC a C26:0
										41	lysoPC a C20:3		41	lysoPC a C26:1
										42	lysoPC a C20:4		42	lysoPC a C28:0
										43	lysoPC a C24:0		43	lysoPC a C28:1
										44	lysoPC a C26:0		44	PC aa C24:0
										45	lysoPC a C26:1		45	PC aa C28:1
										46	lysoPC a C28:0		46	PC aa C30:0
										47	lysoPC a C28:1		47	PC aa C30:2
										48	PC aa C24:0		48	PC aa C32:0
										49	PC aa C28:1		49	PC aa C32:1
										50	PC aa C30:0		50	PC aa C32:2
										51	PC aa C30:2		51	PC aa C32:3
										52	PC aa C32:0		52	PC aa C34:1
										53	PC aa C32:1		53	PC aa C34:2
										54	PC aa C32:2		54	PC aa C34:3
										55	PC aa C32:3		55	PC aa C34:4
										56	PC aa C34:1		56	PC aa C36:0
										57	PC aa C34:2		57	PC aa C36:1
										58	PC aa C34:3		58	PC aa C36:2
										59	PC aa C34:4		59	PC aa C36:3
										60	PC aa C36:0		60	PC aa C36:4
										61	PC aa C36:1		61	PC aa C36:5
										62	PC aa C36:2		62	PC aa C36:6
										63	PC aa C36:3		63	PC aa C38:0
										64	PC aa C36:4		64	PC aa C38:1
										65	PC aa C36:5		65	PC aa C38:3
										66	PC aa C36:6		66	PC aa C38:4
										67	PC aa C38:0		67	PC aa C38:5
										68	PC aa C38:1		68	PC aa C38:6
										69	PC aa C38:3		69	PC aa C40:1*
										70	PC aa C38:4		70	PC aa C40:2
										71	PC aa C38:5		71	PC aa C40:3
										72	PC aa C38:6		72	PC aa C40:4
										73	PC aa C40:1*		73	PC aa C40:5
										74	PC aa C40:2		74	PC aa C40:6
										75	PC aa C40:3		75	PC aa C42:0*
										76	PC aa C40:4		76	PC aa C42:1
										77	PC aa C40:5		77	PC aa C42:2
										78	PC aa C40:6		78	PC aa C42:4
										79	PC aa C42:0*		79	PC aa C42:5
										80	PC aa C42:1		80	PC aa C42:6
										81	PC aa C42:2		81	PC ae C30:0
										82	PC aa C42:4		82	PC ae C30:1
										83	PC aa C42:5		83	PC ae C30:2
										84	PC aa C42:6		84	PC ae C32:1
										85	PC ae C30:0		85	PC ae C32:2
										86	PC ae C30:1		86	PC ae C34:0
										87	PC ae C30:2		87	PC ae C34:1
										88	PC ae C32:1		88	PC ae C34:2
										89	PC ae C32:2		89	PC ae C34:3
										90	PC ae C34:0		90	PC ae C36:0
										91	PC ae C34:1		91	PC ae C36:1
										92	PC ae C34:2		92	PC ae C36:2
										93	PC ae C34:3		93	PC ae C36:3
										94	PC ae C36:0		94	PC ae C36:4
										95	PC ae C36:1		95	PC ae C36:5
										96	PC ae C36:2		96	PC ae C38:0
										97	PC ae C36:3		97	PC ae C38:1
										98	PC ae C36:4		98	PC ae C38:2
										99	PC ae C36:5		99	PC ae C38:3
										100	PC ae C38:0		100	PC ae C38:4
										101	PC ae C38:1		101	PC ae C38:5
										102	PC ae C38:2		102	PC ae C38:6
										103	PC ae C38:3		103	PC ae C40:1
										104	PC ae C38:4		104	PC ae C40:2
										105	PC ae C38:5		105	PC ae C40:3
										106	PC ae C38:6		106	PC ae C40:4
										107	PC ae C40:1		107	PC ae C40:5
										108	PC ae C40:2		108	PC ae C40:6
										109	PC ae C40:3		109	PC ae C42:1
										110	PC ae C40:4		110	PC ae C42:2
										111	PC ae C40:5		111	PC ae C42:3
										112	PC ae C40:6		112	PC ae C42:4
										113	PC ae C42:1		113	PC ae C44:3*
										114	PC ae C42:2		114	PC ae C44:4*
										115	PC ae C42:3		115	PC ae C44:6*
										116	PC ae C42:4		116	SM (OH) C14:1
										117	PC ae C44:3*		117	SM (OH) C16:1
										118	PC ae C44:4*		118	SM (OH) C22:1
										119	PC ae C44:6*		119	SM (OH) C22:2
										120	SM (OH) C14:1		120	SM (OH) C24:1
										121	SM (OH) C16:1		121	SM C16:0
										122	SM (OH) C22:1		122	SM C16:1
										123	SM (OH) C22:2		123	SM C18:0
										124	SM (OH) C24:1		124	SM C18:1
										125	SM C16:0		125	SM C24:0
										126	SM C16:1		126	SM C24:1
										127	SM C18:0		127	SM C26:0*
										128	SM C18:1		128	SM C26:1
										129	SM C24:0		129	H1
										130	SM C24:1
										131	SM C26:0*
										132	SM C26:1
										133	H1
